# Supplementary material for: Mesoporous Networks of N-Vinylpyrrolidone with (di)Methacrylates as Precursors of Ecological Molecular Imprinted Polymers
Source: Materials (Basel). 2021 Nov 9;14(22):6757. doi: 10.3390/ma14226757 (PMC8625661; doi:10.3390/ma14226757)
Supplement: Supplementary file 1 [file materials-14-06757-s001.zip]

Archive with 1 entries (1 files):
- materials-1417902-supplementary.pdf
